# Supplementary material for: Dynamics of Fecal Microbiota with and without Invasive Cervical Cancer and Its Application in Early Diagnosis
Source: Cancers (Basel). 2020 Dec 16;12(12):3800. doi: 10.3390/cancers12123800 (PMC7766064; doi:10.3390/cancers12123800)
Supplement: Supplementary file 1 [file cancers-12-03800-s001.zip]

Archive with 4 entries (4 files):
- Figure S4.png
- FIgure S1.png
- Figure S2.png
- Figure S3.png
